# Supplementary material for: Lowest Environmentally Relevant Concentrations of Ionic Silver in Picograms per Liter Impair Life History Traits and Population Growth of Daphnia magna (Cladocera)
Source: J Xenobiot. 2026 Apr 2;16(2):60. doi: 10.3390/jox16020060 (PMC13117943; doi:10.3390/jox16020060)
Supplement: Supplementary file 1 [file jox-16-00060-s001.zip]

Archive with 1 entries (1 files):
- jox-4198354-supplementary.pdf
